# Supplementary material for: Post hemorrhagic hydrocephalus and neurodevelopmental outcomes in a context of neonatal intraventricular hemorrhage: an institutional experience in 122 preterm children
Source: BMC Pediatr. 2018 Aug 31;18:288. doi: 10.1186/s12887-018-1249-x (PMC6119335; doi:10.1186/s12887-018-1249-x)
Supplement: Supplementary file 1 — Description of data: clinical and radiological data collected for the study in the 122 newborns patients. (XLSX 48 kb) [file 12887_2018_1249_MOESM1_ESM.xlsx]

## Sheet: Feuil1
Patient	Gestationnal age at birth (Weeks)	Magnesium	Delivery V: vaginal; C: caesarean	Weight at birth (g)	Head circumference (cm)	Clinical presentation	Increased head circumference	Papile grading	Death	GMFCS score	Hearing impairment	Visual deficiency	Words association	Epilepsy	Shunt dépendance
1	26+2	0	V	910	23	hypotony	0	4	1	X	X	X	0	X	X
2	37+1	0	V	2090	31.5	hypotony	1	4	1	X	X	X	0	X	X
3	28+6	0	C	1125	26	hypotony	1	2	0	2	0	0	1	0	0
4	28	0	C	1180	25	hypotony	0	4	1	X	X	X	0	X	X
5	28+5	0	C	1200	26.5	hypotony	1	3	1	X	X	X	0	X	X
6	31+6	1	C	2200	41.9	hypotony	1	3	0	3	0	0	0	0	1
7	35+1	0	C	2360	33.5	hypotony/bulging fontanel	1	4	0	3	0	0	0	0	1
8	38+1	0	C	865	22.7	hypotony/bulging fontanel	1	4	1	X	0	0	0	0	X
9	28+2	0	C	1370	27.4	hypotony/bulging fontanel	1	3	0	2	0	0	1	0	0
10	27	0	V	1145	25.3	hypotony/bulging fontanel	1	4	1	X	X	X	0	X	X
11	34+1	0	C	2500	32	hypotony/epilepsy	1	2	0	1	0	0	1	0	0
12	29+2	0	C	765	23	hypotony	1	4	1	X	X	X	0	X	X
13	29+1	0	V	800	24.5	X	1	2	0	1	0	0	0	0	0
14	30+2	1	C	1800	29.5	hypotony	1	2	0	2	0	0	0	0	0
15	35	0	C	1665	29.5	hypotony/epilepsy	1	2	0	2	0	0	0	0	0
16	25+5	1	V	760	24	hypotony/epilepsy	1	4	1	X	X	X	0	X	X
17	25+5	0	V	830	23	hypotony	1	2	0	2	0	0	0	0	0
18	26+4	1	V	770	23.2	hypotony	1	4	1	1	X	X	0	0	1
19	34+2	0	C	2430	33.5	hypotony	1	3	0	3	0	1	0	0	1
20	35	0	C	1690	30.5	hypotony	1	4	0	2	0	0	0	0	0
21	33+2	1	C	2010	30.8	X	1	3	0	1	0	0	1	0	1
22	38+2	X	V	2180	32	epilepsie	0	4	0	2	1	1	0	0	1
23	39	X	V	2590	35	hypotony/epilepsy	1	2	0	1	0	0	0	0	1
24	26+3	1	C	1020	36	X	1	4	0	1	0	0	1	0	1
25	38+4	0	V	3200	38	hypotony/bulging fontanel	1	2	0	1	0	1	0	0	1
26	26	0	V	880	24.9	hypotony	1	2	0	1	0	0	1	0	0
27	27	0	V	810	26	hypotony/epilepsy	1	4	1	X	X	X	0	X	X
28	26+4	1	V	950	24.5	epilepsy	1	2	1	X	X	X	0	X	X
29	34+6	1	C	920	26	X	1	2	0	1	0	0	0	0	0
30	25	1	V	930	23	X	1	3	0	1	0	0	1	0	0
31	25+1	1	C	740	23	hypotony/epilepsy	1	2	1	X	X	X	0	X	X
32	30+1	1	C	1400	29	X	0	3	0	2	0	0	1	0	0
33	40+3	0	V	3700	28	epilepsy	0	2	0	2	0	0	1	1	0
34	24+1	1	V	570	21	hypotony	1	2	1	X	X	X	0	X	X
35	34+5	0	C	2300	31	hypotony	1	3	0	1	0	0	1	1	0
36	26+6	0	C	1026	26	hypotony/epilepsy	1	4	1	X	X	X	0	X	X
37	26+5	1	V	1010	25	normal	1	3	0	1	0	0	1	0	1
38	35+4	0	C	2400	33	normal	0	4	0	2	0	0	1	0	0
39	25+3	0	V	803	23	hypotony	1	4	1	X	X	X	0	X	X
40	29+5	1	V	1400	27	normal	1	2	0	1	0	1	0	0	0
41	25+6	0	C	840	24	hypotony	1	2	0	X	0	0	1	0	0
42	25+1	0	C	680	23	normal	1	2	1	X	X	X	0	X	X
43	34+4	0	C	2020	29	normal	1	4	0	1	0	0	1	0	0
44	25+2	0	V	780	23	hypotony/bulging fontanel	1	3	1	X	X	X	0	X	X
45	25+6	1	V	660	27	normal	1	3	0	2	0	0	0	0	0
46	24+6	0	V	810	22	hypotony	1	4	1	X	X	X	0	X	X
47	28+6	0	C	1500	26	hypotony	1	2	0	1	0	0	0	0	0
48	33+1	0	V	1800	32	hypotony/epilepsy	1	3	0	1	0	0	1	0	0
49	30	0	V	1450	41	normal	0	2	0	1	0	0	0	0	0
50	33+6	0	C	2470	48	hypotony	1	3	0	2	0	0	1	0	1
51	32	0	V	1790	43	hypotony	1	2	0	2	0	0	0	0	0
52	25+1	0	C	700	22	hypotony	1	4	1	X	X	X	0	X	X
53	39	0	V	2600	48	hypotony	1	4	0	1	0	0	0	1	1
54	28	0	C	1180	25	hypotony	1	4	1	X	X	X	0	X	X
55	26+2	0	C	910	23	hypotony	0	4	1	X	X	X	0	X	X
56	26+1	0	C	800	24	coma	1	4	1	X	X	X	0	X	X
57	29+6	1	V	1340	27	normal	0	2	0	1	0	0	0	0	0
58	24	0	V	580	21	hypotony	1	4	1	X	X	X	0	X	X
59	36	0	V	2500	35	normal	1	2	0	1	0	0	1	0	0
60	27	0	C	520	21	normal	1	4	0	3	0	1	0	0	0
61	38	0	C	2400	33	hypotony/bulging fontanel	1	3	0	2	0	1	0	0	0
62	26	0	V	880	25	normal	0	2	0	1	0	0	1	0	0
63	40	0	V	2910	37	normal	1	2	0	1	0	0	1	0	1
64	32	0	C	1700	30	hypotony/bulging fontanel	1	3	0	2	1	0	0	0	1
65	34	0	C	2200	36	hypotony/bulging fontanel	1	4	1	X	X	X	0	X	X
66	41	0	V	3400	35	normal	0	2	0	2	0	0	1	0	0
67	26+6	0	V	520	34	hypotony	1	4	1	X	X	X	0	X	X
68	26+3	0	C	650	26	hypotony/bulging fontanel	1	3	1	X	X	X	0	X	X
69	27+2	0	V	900	24	normal	0	2	0	1	X	X	1	X	0
70	27	0	C	850	24	coma	1	4	1	X	X	X	0	X	X
71	27	0	V	1100	25	epilepsy	1	4	1	X	X	X	0	X	X
72	31+6	0	C	1200	29	coma	1	4	1	X	X	X	0	X	X
73	34+2	0	V	1700	31	hypotony	1	2	0	2	0	X	1	0	1
74	32+5	0	V	1900	30	normal	0	2	0	2	0	0	1	0	X
75	34	0	C	2000	30	hypotony	0	2	0	3	0	0	0	0	X
76	27	0	V	1000	25	hypotony	0	2	0	1	0	1	0	0	X
77	26	0	C	900	32	coma	1	4	1	X	X	X	0	X	X
78	26	0	V	800	30	coma	1	4	1	X	X	X	0	X	X
79	23	0	C	680	28	coma	1	4	1	X	X	X	0	X	X
80	29	0	V	950	30	coma	1	4	1	X	X	X	0	X	X
81	27+3	0	V	900	29	hypotony	1	2	0	2	1	X	1	X	X
82	30	0	V	3800	34	epilepsy	0	2	0	1	0	0	1	0	X
83	31	0	C	1900	30	normal	0	2	0	1	0	0	1	0	X
84	26+2	0	V	650	24	normal	0	2	1	X	X	X	0	X	X
85	36	0	C	2800	36	hypotony	1	3	0	1	0	0	1	0	1
86	36	0	V	2900	35	hypotony	1	4	0	2	1	1	0	0	1
87	30	0	V	1700	28	normal	1	2	0	4	X	X	1	X	X
88	38	0	C	2400	33	hypotony/bulging fontanel	1	3	0	3	1	1	0	0	0
89	26+2	0	C	700	23	hypotony	0	2	1	X	X	X	0	X	X
90	32+5	0	V	1900	30	normal	0	2	0	2	0	0	1	0	X
91	24	0	V	600	25	coma	1	4	1	X	X	X	1	X	X
92	25+3	0	V	1000	23	hypotony	0	3	0	1	0	0	1	X	1
93	37	0	V	2600	33	X	1	2	0	1	0	0	1	0	1
94	28	0	C	1180	25	hypotony	1	4	1	X	X	X	0	X	X
95	24	0	C	900	27	hypotony	1	4	1	X	X	X	0	X	X
96	26	0	V	880	25	normal	0	2	0	1	0	0	1	0	0
97	26+6	0	C	1026	26	hypotony/epilepsy	1	4	1	X	X	X	0	X	X
98	26+6	0	C	1200	27	hypotony	1	3	0	2	0	0	1	0	1
99	27+4	0	C	900	24	coma	1	4	1	X	X	X	0	X	X
100	28	0	V	900	24	hypotony	0	2	0	2	0	0	0	0	0
101	35	0	V	2300	31	normal	0	2	0	2	0	0	1	0	0
102	27	0	C	520	21	normal	1	4	0	4	0	0	0	0	0
103	29	0	V	1200	26	normal	0	2	0	5	0	0	0	0	X
104	27	0	V	900	28	epilepsy	1	4	1	X	X	X	0	X	X
105	25	0	V	650	27	coma	1	4	1	X	X	X	0	X	X
106	24	0	V	600	25	coma	1	2	1	X	X	X	0	X	X
107	31	0	V	1900	32	normal	0	2	0	1	0	0	1	0	X
108	26	0	V	800	26	hypotony	0	4	0	2	0	0	0	0	X
109	27	0	V	800	24	normal	0	4	0	1	0	1	0	0	X
110	26	0	V	900	28	epilepsy	1	4	1	X	X	X	0	X	X
111	25	0	C	630	24	normal	0	2	0	2	0	0	0	0	X
112	26+6	0	C	620	28	normla	0	2	0	3	0	0	0	0	X
113	25	0	V	850	27	hypotony	1	2	0	1	0	0	1	0	1
114	25	0	V	1600	26	hypotony	1	3	0	5	0	0	0	X	1
115	31	0	V	2500	26	normal	0	2	0	5	1	1	0	0	X
116	27	0	C	520	21	normal	1	4	0	3	0	1	0	0	X
117	26	0	V	800	24	normal	0	2	0	2	0	0	1	0	X
118	28	0	V	900	28	normal	0	2	0	3	0	0	0	0	X
119	26	0	C	600	26	hypotony	0	2	0	4	0	0	0	0	X
120	31	0	V	1030	27	hypotony	0	3	0	1	0	0	1	0	X
121	26	0	V	880	25	normal	0	2	0	1	0	0	1	0	0
122	26+6	0	C	1026	26	hypotony/epilepsy	1	4	1	X	X	X	0	X	X
															22
